# Supplementary material for: Bioenergetic modulation with the mitochondria uncouplers SR4 and niclosamide prevents proliferation and growth of treatment-naïve and vemurafenib-resistant melanomas
Source: Oncotarget. 2018 Dec 11;9(97):36945–65. doi: 10.18632/oncotarget.26421 (PMC6319337; doi:10.18632/oncotarget.26421)
Supplement: Supplementary file 2 [file oncotarget-09-36945-s002.xls]

## Sheet: compare-vector-crosstab-csv
NCI Cancer Screen
Mean Growth Inhibition (GI50) Data
		Niclosamide	SR4		Niclosamide	SR4		Niclosamide	SR4
		NSC: 178296	NSC: 754389		NSC: 178296	NSC: 754389		NSC: 178296	NSC: 754389
		Log GI50 (M)	Log GI50 (M)		GI50 (M)	GI50 (M)		GI50 (uM)	GI50 (uM)
Panel Name	Line Name
Leukemia	CCRF-CEM	-6.52	-6.34		3.01995e-07	4.57088e-07		0.301995	0.457088
Leukemia	HL-60(TB)	-6.68	-6.5		2.0893e-07	3.16228e-07		0.20893	0.316228
Leukemia	K-562	-6.68	-6.47		2.0893e-07	3.38844e-07		0.20893	0.338844
Leukemia	MOLT-4	-6.51	-6.32		3.0903e-07	4.7863e-07		0.30903	0.47863
Leukemia	RPMI-8226	-6.76	-6.48		1.7378e-07	3.31131e-07		0.17378	0.331131
Leukemia	SR	-6.87	-6.28		1.34896e-07	5.24807e-07		0.134896	0.524807
Non-SmallCellLung	A549/ATCC	-6.49	-6.42		3.23594e-07	3.80189e-07		0.323594	0.380189
Non-SmallCellLung	EKVX	-6.5	-6.35		3.16228e-07	4.46684e-07		0.316228	0.446684
Non-SmallCellLung	HOP-62	-6.58	-5.83		2.63027e-07	1.47911e-06		0.263027	1.47911
Non-SmallCellLung	HOP-92	-7.23	-6.4		5.88844e-08	3.98107e-07		0.0588844	0.398107
Non-SmallCellLung	NCI-H226	-6.48	-6.12		3.31131e-07	7.58578e-07		0.331131	0.758578
Non-SmallCellLung	NCI-H23	-6.72	-6.54		1.90546e-07	2.88403e-07		0.190546	0.288403
Non-SmallCellLung	NCI-H322M	-6.55	-5.66		2.81838e-07	2.18776e-06		0.281838	2.18776
Non-SmallCellLung	NCI-H460	-6.67	-6.52		2.13796e-07	3.01995e-07		0.213796	0.301995
Non-SmallCellLung	NCI-H522	-6.77	-6.61		1.69824e-07	2.45471e-07		0.169824	0.245471
Colon	COLO205	-5.82	-6.08		1.51356e-06	8.31764e-07		1.51356	0.831764
Colon	HCC-2998	-6.34	-6.37		4.57088e-07	4.2658e-07		0.457088	0.42658
Colon	HCT-116	-6.76	-6.51		1.7378e-07	3.0903e-07		0.17378	0.30903
Colon	HCT-15	-6.58	-6.39		2.63027e-07	4.0738e-07		0.263027	0.40738
Colon	HT29	-5.67	-6.46		2.13796e-06	3.46737e-07		2.13796	0.346737
Colon	KM12	-6.5	-6.42		3.16228e-07	3.80189e-07		0.316228	0.380189
Colon	SW-620	-6.48	-6.44		3.31131e-07	3.63078e-07		0.331131	0.363078
CNS	SF-268	-6.5	-6.22		3.16228e-07	6.0256e-07		0.316228	0.60256
CNS	SF-295	-6.68	-6.48		2.0893e-07	3.31131e-07		0.20893	0.331131
CNS	SF-539	-6.58	-5.88		2.63027e-07	1.31826e-06		0.263027	1.31826
CNS	SNB-19	-6.61	-6.38		2.45471e-07	4.16869e-07		0.245471	0.416869
CNS	SNB-75	-6.68	-5.71		2.0893e-07	1.94984e-06		0.20893	1.94984
CNS	U251	-6.66	-6.46		2.18776e-07	3.46737e-07		0.218776	0.346737
Melanoma	LOXIMVI	-6.61	-6.48		2.45471e-07	3.31131e-07		0.245471	0.331131
Melanoma	MALME-3M	-6.71	-6.21		1.94984e-07	6.16595e-07		0.194984	0.616595
Melanoma	M14	-6.5	-6.3		3.16228e-07	5.01187e-07		0.316228	0.501187
Melanoma	MDA-MB-435	-6.61	-6.33		2.45471e-07	4.67735e-07		0.245471	0.467735
Melanoma	SK-MEL-2	-6.78	-6.08		1.65959e-07	8.31764e-07		0.165959	0.831764
Melanoma	SK-MEL-28	-6.62	-5.98		2.39883e-07	1.04713e-06		0.239883	1.04713
Melanoma	SK-MEL-5	-6.93	-5.99		1.1749e-07	1.02329e-06		0.11749	1.02329
Melanoma	UACC-257	-6.73	-5.92		1.86209e-07	1.20226e-06		0.186209	1.20226
Melanoma	UACC-62	-7.17	-6.31		6.76083e-08	4.89779e-07		0.0676083	0.489779
Ovarian	IGROV1	-6.53	-6.32		2.95121e-07	4.7863e-07		0.295121	0.47863
Ovarian	OVCAR-3	-6.55	-6.49		2.81838e-07	3.23594e-07		0.281838	0.323594
Ovarian	OVCAR-4	-6.59	-6.06		2.5704e-07	8.70964e-07		0.25704	0.870964
Ovarian	OVCAR-5	-6.43	-5.82		3.71535e-07	1.51356e-06		0.371535	1.51356
Ovarian	OVCAR-8	-6.48	-6.34		3.31131e-07	4.57088e-07		0.331131	0.457088
Ovarian	NCI/ADR-RES	-6.57	-6.38		2.69153e-07	4.16869e-07		0.269153	0.416869
Ovarian	SK-OV-3	-6.63	-5.89		2.34423e-07	1.28825e-06		0.234423	1.28825
Renal	786-0	-6.57	-6.16		2.69153e-07	6.91831e-07		0.269153	0.691831
Renal	A498	-7.08	-6.45		8.31764e-08	3.54813e-07		0.0831764	0.354813
Renal	ACHN	-6.59	-6.47		2.5704e-07	3.38844e-07		0.25704	0.338844
Renal	CAKI-1	-6.64	-6.4		2.29087e-07	3.98107e-07		0.229087	0.398107
Renal	RXF393	-6.57	-5.9		2.69153e-07	1.25893e-06		0.269153	1.25893
Renal	SN12C	-6.71	-6.44		1.94984e-07	3.63078e-07		0.194984	0.363078
Renal	TK-10	-6.8	-6.53		1.58489e-07	2.95121e-07		0.158489	0.295121
Renal	UO-31	-6.6	-6.41		2.51189e-07	3.89045e-07		0.251189	0.389045
Prostate	PC-3	-6.53	-6.46		2.95121e-07	3.46737e-07		0.295121	0.346737
Prostate	DU-145	-6.45	-6.37		3.54813e-07	4.2658e-07		0.354813	0.42658
Breast	MCF7	-6.64	-6.38		2.29087e-07	4.16869e-07		0.229087	0.416869
Breast	MDA-MB-231/ATCC	-6.79	-6.14		1.62181e-07	7.24436e-07		0.162181	0.724436
Breast	HS578T	-6.68	-5.89		2.0893e-07	1.28825e-06		0.20893	1.28825
Breast	BT-549	-6.81	-5.59		1.54882e-07	2.5704e-06		0.154882	2.5704
Breast	T-47D	-6.73	-6.18		1.86209e-07	6.60693e-07		0.186209	0.660693
Breast	MDA-MB-468	-6.6	-6.6		2.51189e-07	2.51189e-07		0.251189	0.251189
